# Supplementary material for: Epigallocatechin-3-Gallate Reduces Cd-Induced Developmental Toxicity of Bodysize in Caenorhabditis elegans via the PEK-1/eIF-2α/ATF-4 Pathway
Source: Molecules. 2023 Aug 30;28(17):6344. doi: 10.3390/molecules28176344 (PMC10489720; doi:10.3390/molecules28176344)
Supplement: Supplementary file 1 [file molecules-28-06344-s001.zip]

Archive with 1 entries (1 files):
- molecules-2573696-SI.pdf
